# Supplementary material for: Construction of Artificial Ovaries with Decellularized Porcine Scaffold and Its Elicited Immune Response after Xenotransplantation in Mice
Source: J Funct Biomater. 2022 Sep 28;13(4):165. doi: 10.3390/jfb13040165 (PMC9589985; doi:10.3390/jfb13040165)
Supplement: Supplementary file 1 [file jfb-13-00165-s001.zip]

Archive with 1 entries (1 files):
- jfb-1892565-supplementary.pdf
